# Supplementary material for: Facile Synthesis of Te and Ag2Te Microrods for Light-Activated Bending-Responsive Photodetectors
Source: Nanomaterials (Basel). 2025 Jul 26;15(15):1156. doi: 10.3390/nano15151156 (PMC12348639; doi:10.3390/nano15151156)
Supplement: Supplementary file 1 [file nanomaterials-15-01156-s001.zip]

Archive with 1 entries (1 files):
- nanomaterials-3735132-supplementary.pdf
